# Supplementary material for: “Quantity-effect” research strategy for comparison of antioxidant activity and quality of Rehmanniae Radix and Rehmannia Radix Praeparata by on-line HPLC-UV-ABTS assay
Source: BMC Complement Med Ther. 2020 Jan 17;20:16. doi: 10.1186/s12906-019-2798-8 (PMC7076824; doi:10.1186/s12906-019-2798-8)
Supplement: Supplementary file 2 — Additional file 2. The raw data for the functional equation of verbascoside as a positive control, negative peak area (x), concentration (y). [file 12906_2019_2798_MOESM2_ESM.xlsx]

## Sheet: Sheet1
Peak area	Concentration	Calculation result through equation
3.1139	3.048	3.34169
23.0099	18.672	18.0023
60.5331	50.292	50.8251
124.73	99.584	98.5318
188.837	155.6	152.356
213.63	199.6	193.786
