# Supplementary material for: “Quantity-effect” research strategy for comparison of antioxidant activity and quality of Rehmanniae Radix and Rehmannia Radix Praeparata by on-line HPLC-UV-ABTS assay
Source: BMC Complement Med Ther. 2020 Jan 17;20:16. doi: 10.1186/s12906-019-2798-8 (PMC7076824; doi:10.1186/s12906-019-2798-8)
Supplement: Supplementary file 3 — Additional file 3. The peak areas and potencies of the negative peaks in the thirteen batches of Dihuang and Shu Dihuang samples. Potency of each negative peak calculated by the functional equation of verbascoside. [file 12906_2019_2798_MOESM3_ESM.xlsx]

## Sheet: Potency calculation 
	Di Huang
	S01		S02		S03		S04		S05		S06		S07		S08		S09		S10		S11		S12		S13
	Area(X)		Area(X)		Area(X)		Area(X)		Area(X)		Area(X)		Area(X)		Area(X)		Area(X)		Area(X)		Area(X)		Area(X)		Area(X)		Area(X)
Peak 1	9.0449	7.27012	12.6711	9.88123	17.7548	13.7643	11.9762	9.36983	7.3713	6.11588	7.0336	5.88714	7.5382	6.22945	8.4002	6.82148	10.7818	8.50277	13.9067	10.8027	15.6884	12.1574	19.4109	15.0778	12.8003	9.97686	11.172	8.78434
Peak 2	12.6677	9.87871	0	0	0	0	33.2234	26.6986	29.2177	23.2314	10.4793	8.28564	5.9508	5.16348	100.72	82.5324	12.9688	10.1018	37.3294	30.3042	69.1936	58.2205	18.9631	14.7205	65.1998	54.8412	50.4793	41.9884
Peak 3	0	0	7.2435	6.02914	4.8753	4.45988	0	0	8.5168	6.90226	2.116	2.72779	1.8856	2.58812	0	0	4.7045	4.34957	3.7282	3.72674	0	0	2.5233	2.9766	2.6671	3.06502	4.6528	4.31626
Peak 4	0	0	12.5604	9.79942	6.7259	5.67997	0	0	2.2087	2.7842	1.5589	2.39145	0	0	6.0418	5.22372	3.559	3.62015	3.6595	3.68341	8.7263	7.0478	3.6445	3.67396	3.4295	3.53884	4.6909	4.34081
Peak 8	23.8556	18.7021	9.831	7.82375	16.1466	12.5105	3.5393	3.60776	24.86	19.5388	9.7755	7.78443	5.1254	4.62212	18.8939	14.6655	29.5337	23.5026	12.2618	9.5794	7.636	6.29616	12.0757	9.44274	2.6914	3.08	15.5821	12.0757
Peak 9	6.0162	5.20676	4.1335	3.9837	4.2745	4.07363	0	0	5.918	5.1418	1.2737	2.22107	0	0	2.5629	3.00092	5.7881	5.05606	3.416	3.53038	0	0	3.6711	3.69072	0	0	4.4316	4.17415
Peak 10	3.4108	3.52712	5.5418	4.8941	3.1811	3.38355	0	0	5.1959	4.66801	4.3091	4.09574	0	0	7.9301	6.49749	8.9996	7.23844	5.7691	5.04353	6.2153	5.33886	5.2414	4.69765	2.2242	2.79365	7.6157	6.28231
Peak 11	85.1773	71.0973	34.43	27.7536	90.0509	74.7978	56.9854	47.7308	79.2103	66.42	39.5654	32.2828	52.6185	43.8841	68.6974	57.8038	94.8547	78.3408	40.9532	33.5144	33.8518	27.2475	25.4229	20.0102	34.5308	27.8419	57.2483	47.9612
Peak 12	19.0669	14.8032	15.1421	11.7388	14.0835	10.9357	13.1464	10.2339	15.738	12.1955	12.9238	10.0684	13.3706	10.401	19.8026	15.3916	17.3941	13.4812	15.6422	12.1219	17.0194	13.1882	22.8886	17.9023	14.5805	11.3115	15.2954	11.856
Peak 13	37.1746	30.1675	24.5384	19.2702	33.4195	26.8698	17.8915	13.8719	52.0119	43.3472	20.7549	16.1593	21.4813	16.7492	47.0038	38.8987	34.2345	27.5824	14.3712	11.153	20.9719	16.3351	14.448	11.2111	18.5959	14.4287	31.8942	25.5416
Peak 14	167.183	129.024	98.3873	80.8824	75.4933	63.4264	62.1582	52.2312	128.952	101.252	145.234	112.012	72.8955	61.2991	193.878	159.25	208.73	183.947	81.4878	68.2242	97.5358	80.2746	155.175	119.178	28.5024	22.6189	164.079	126.32
Peak 15	10.7883	8.50745	6.2042	5.33148	6.8196	5.74293	3.8174	3.78309	9.7127	7.73998	5.4782	4.85241	4.2437	4.05396	18.3342	14.2214	15.3617	11.9067	8.0047	6.54872	10.6552	8.41178	7.5538	6.24008	12.207	9.53912	10.988	8.65136
Peak 16	25.7524	20.287	22.3519	17.461	12.1623	9.50629	9.5095	7.59646	32.779	26.3111	17.4884	13.5551	4.6829	4.33565	22.8524	17.8725	16.1786	12.5352	12.6134	9.83857	15.2833	11.8467	14.4195	11.1895	2.9943	3.26735	22.9845	17.9814
Peak 17	10.014	7.95365	7.179	5.98545	4.4837	4.20756	3.2172	3.40606	8.1129	6.62316	7.5502	6.23763	3.979	3.88547	11.9834	9.3751	12.4269	9.70094	3.6165	3.65632	6.2937	5.39101	9.8867	7.86325	2.6248	3.03898	10.4521	8.26617
Peak 18	15.1106	11.7148	9.0348	7.26306	5.8684	5.10903	4.2212	4.0396	11.7065	9.1727	9.7284	7.75109	6.8236	5.74562	25.3791	19.9735	34.8303	28.1045	9.4159	7.53052	15.2064	11.788	15.0295	11.6529	8.3616	6.79478	14.5911	11.3195
	Shu Dinghuang
	P01		P02		P03		P04		P05		P06		P07		P08		P09		P11		P12		P13
	Area(X)		Area(X)		Area(X)		Area(X)		Area(X)		Area(X)		Area(X)		Area(X)		Area(X)		Area(X)		Area(X)		Area(X)		Area(X)		Area(X)
Peak 1	37.5106	30.4642	37.9265	30.8317	28.1782	22.3421	25.7403	20.2768	37.3046	30.2823	21.9437	17.1266	6.7709	5.71019	26.189	20.6547	9.1268	7.32747	29.2896	23.2931	34.494	27.8097	25.7579	20.2916	26.1579	20.6285	41.4369	33.9442
Peak 2	118.32	94.3848	135.246	105.331	34.5224	27.8346	57.203	47.9215	140.814	109.01	39.3913	32.1284	148.752	114.472	173.888	135.334	57.2925	47.9999	172.398	133.871	115.588	92.5993	164.239	126.456	84.2342	70.3688	120.268	95.6499
Peak 3	27.7363	21.9656	29.2627	23.27	10.8008	8.51644	15.939	12.3503	64.8806	54.5687	46.6509	38.5846	9.8063	7.80625	35.5488	28.7354	22.3363	17.4482	54.1553	45.2419	23.1067	18.0822	31.5004	25.2	37.2781	30.2589	49.0637	40.7311
Peak 4	15.1845	11.7712	13.2067	10.2788	5.3294	4.75508	8.1453	6.64547	9.4676	7.56693	5.226	4.68762	33.7944	27.1973	19.6298	15.253	15.6744	12.1466	25.5401	20.1086	23.5011	18.4082	21.5335	16.7917	15.228	11.8045	16.2336	12.5777
Peak 5	18.5351	14.3805	18.8246	14.6103	3.6765	3.69412	6.3607	5.43565	20.6192	16.0495	14.2515	11.0625	6.8142	5.7393	21.4759	16.7448	9.9977	7.94207	23.307	18.2477	14.1691	11.0003	28.0951	22.2712	14.4378	11.2033	26.664	21.0558
Peak 6	5.4246	4.81731	3.6665	3.68782	5.9217	5.14424	3.6297	3.66463	4.2012	4.02684	3.421	3.53351	4.1602	4.0007	5.3419	4.76324	8.1873	6.67442	5.3089	4.74169	2.7299	3.10374	2.4945	2.95893	5.434	4.82347	5.3698	4.78147
Peak 7	11.444	8.98159	7.6148	6.28169	5.831	5.08435	9.2767	7.43263	18.5625	14.4022	36.7052	29.7535	8.4789	6.87599	8.4034	6.8237	7.6872	6.33114	11.1265	8.75142	3.5351	3.60512	8.159	6.65491	12.2433	9.5658	13.5006	10.4981
Peak 8	32.0492	25.6762	12.2481	9.56933	24.5888	19.3123	11.0267	8.6793	15.9583	12.3651	4.9774	4.52601	20.034	15.5775	23.8758	18.7189	34.2219	27.5713	23.4025	18.3266	8.1572	6.65367	15.088	11.6975	23.0874	18.0663	23.6582	18.5384
Peak 9	15.9777	12.3801	16.6862	12.9287	3.9554	3.8705	7.1965	5.9973	14.7348	11.4286	2.8115	3.15412	7.3865	6.1262	23.2648	18.2128	9.9264	7.89142	17.3868	13.4755	11.7167	9.18015	18.4519	14.3146	11.7285	9.18876	22.7522	17.79
Peak 10	5.5364	4.89056	5.8022	5.06535	5.1635	4.64691	6.0766	5.24678	11.9283	9.33476	6.769	5.70891	9.5615	7.63315	11.4316	8.97258	11.7274	9.18795	10.481	8.28686	3.8178	3.78334	6.166	5.3061	11.1354	8.75786	10.1686	8.06369
Peak 11	55.4861	46.4143	21.1658	16.4925	47.1698	39.0464	23.0611	18.0446	20.6604	16.0828	11.8584	9.28363	76.0064	63.8432	42.281	34.6946	30.7697	24.5676	36.6401	29.6961	21.0297	16.382	20.5733	16.0124	38.5599	31.392	37.1333	30.1311
Peak 13	27.5901	21.8412	13.0543	10.1654	17.9437	13.913	13.8131	10.7323	16.9128	13.1051	9.0159	7.24984	36.2881	29.3859	28.9469	22.9993	18.2756	14.175	22.7573	17.7942	10.366	8.20458	13.3205	10.3636	18.4298	14.2971	14.3628	11.1466
Peak 14	124.388	98.3118	38.1842	31.0596	53.7113	44.85	29.3032	23.3047	53.77	44.9018	20.9621	16.3272	95.4189	78.7503	140.901	109.069	34.1133	27.4763	81.8491	68.5083	40.2709	32.9086	68.6466	57.7611	58.9861	49.4797	74.5045	62.62
Peak 15	6.6285	5.61464	5.6973	4.99626	8.2467	6.7154	6.6373	5.62054	8.843	7.12909	6.5458	5.55927	18.1678	14.0898	12.8743	10.0317	11.6103	9.10258	10.6721	8.42391	7.6523	6.30729	5.9709	5.17678	10.4744	8.28213	8.8537	7.13655
Peak 16	39.7474	32.4441	17.6674	13.6956	31.2609	24.9925	10.1976	8.08436	23.4992	18.4067	7.3594	6.10779	46.1705	38.1569	40.4967	33.109	26.7201	21.1033	31.088	24.8429	14.2699	11.0764	22.7252	17.7678	39.6317	32.3415	38.0473	30.9385
Peak 17	6.5957	5.59267	2.1124	2.7256	2.0705	2.70014	2.5074	2.96684	4.8976	4.47431	0.5301	1.78268	2.6701	3.06687	8.9006	7.16928	2.3534	2.87251	5.2834	4.72505	2.9159	3.21873	3.8479	3.80239	6.1032	5.26442	5.0729	4.58799
Peak 18	8.1292	6.63438	5.6597	4.97153	6.1202	5.2757	7.5689	6.25038	10.1908	8.07951	5.0758	4.58988	17.6846	13.7091	19.2311	14.9342	6.5505	5.56241	11.8676	9.29036	6.7446	5.69252	6.0321	5.21729	11.0992	8.73168	9	7.23872
