# Supplementary material for: “Quantity-effect” research strategy for comparison of antioxidant activity and quality of Rehmanniae Radix and Rehmannia Radix Praeparata by on-line HPLC-UV-ABTS assay
Source: BMC Complement Med Ther. 2020 Jan 17;20:16. doi: 10.1186/s12906-019-2798-8 (PMC7076824; doi:10.1186/s12906-019-2798-8)
Supplement: Supplementary file 4 — Additional file 4. The raw data of Figs. 4 and 5. The potencies of 18 negative peaks in 13 batches of Dihuang and Shu Dihuang samples. [file 12906_2019_2798_MOESM4_ESM.xlsx]

## Sheet: Potency of each peak
Retention time	Dihuang	S01	S02	S03	S04	S05	S06	S07	S08	S09	S10	S11	S12	S13
6.517	Peak 1	7.27012	10.8246	13.7643	9.36983	6.11588	6.22945	6.82148	8.50277	10.8027	12.1574	15.0778	9.97686	8.78434
8.733	Peak 2	9.87871	74.1744	52.4797	26.6986	23.2314	5.16348	82.5324	10.1018	30.3042	58.2205	14.7205	54.8412	41.9884
14.583	Peak 3	0	4.43046	4.45988	0	6.90226	2.58812	0	4.34957	3.72674	0	2.9766	3.06502	4.31626
17.525	Peak 4	0	10.2605	5.67997	0	2.7842	0	5.22372	3.62015	3.68341	7.0478	3.67396	3.53884	4.34081
22.217	Peak 8	18.7021	7.7719	12.5105	3.60776	19.5388	4.62212	14.6655	23.5026	9.5794	6.29616	9.44274	3.08	12.0757
29.53	Peak 9	5.20676	0	4.07363	0	5.1418	0	3.00092	5.05606	3.53038	0	3.69072	0	4.17415
33.1633	Peak 10	3.52712	3.90915	3.38355	0	4.66801	0	6.49749	7.23844	5.04353	5.33886	4.69765	2.79365	6.28231
41.237	Peak 11	71.0973	28.6466	74.7978	47.7308	66.42	43.8841	57.8038	78.3408	33.5144	27.2475	20.0102	27.8419	47.9612
43.977	Peak 12	14.8032	12.5926	10.9357	10.2339	12.1955	10.401	15.3916	13.4812	12.1219	13.1882	17.9023	11.3115	11.856
45.965	Peak 13	30.1675	18.3642	26.8698	13.8719	43.3472	16.7492	38.8987	27.5824	11.153	16.3351	11.2111	14.4287	25.5416
50.303	Peak 14	129.024	81.4706	63.4264	52.2312	101.252	61.2991	159.25	183.947	68.2242	80.2746	119.178	22.6189	126.32
51.148	Peak 15	8.50745	6.09726	5.74293	3.78309	7.73998	4.05396	14.2214	11.9067	6.54872	8.41178	6.24008	9.53912	8.65136
52.312	Peak 16	20.287	17.6034	9.50629	7.59646	26.3111	4.33565	17.8725	12.5352	9.83857	11.8467	11.1895	3.26735	17.9814
54.707	Peak 17	7.95365	6.61097	4.20756	3.40606	6.62316	3.88547	9.3751	9.70094	3.65632	5.39101	7.86325	3.03898	8.26617
60.008	Peak 18	11.7148	8.42413	5.10903	4.0396	9.1727	5.74562	19.9735	28.1045	7.53052	11.788	11.6529	6.79478	11.3195
	Shu Dihuang	P01	P02	P03	P04	P05	P06	P07	P08	P09	P10	P11	P12	P13
6.487	Peak 1	30.4642	30.8317	22.3421	20.2768	30.2823	5.71019	20.6547	7.32747	23.2931	27.8097	20.2916	20.6285	33.9442
8.852	Peak 2	94.3848	105.331	27.8346	47.9215	109.01	114.472	135.334	47.9999	133.871	92.5993	126.456	70.3688	95.6499
14.802	Peak 3	21.9656	23.27	8.51644	12.3503	54.5687	7.80625	28.7354	17.4482	45.2419	18.0822	25.2	30.2589	40.7311
17.72	Peak 4	11.7712	10.2788	4.75508	6.64547	7.56693	27.1973	15.253	12.1466	20.1086	18.4082	16.7917	11.8045	12.5777
19.062	Peak 5	14.3805	14.6103	3.69412	5.43565	16.0495	5.7393	16.7448	7.94207	18.2477	11.0003	22.2712	11.2033	21.0558
19.983	Peak 6	4.81731	3.68782	5.14424	3.66463	4.02684	4.0007	4.76324	6.67442	4.74169	3.10374	2.95893	4.82347	4.78147
21.033	Peak 7	8.98159	6.28169	5.08435	7.43263	14.4022	6.87599	6.8237	6.33114	8.75142	3.60512	6.65491	9.5658	10.4981
22.342	Peak 8	25.6762	9.56933	19.3123	8.6793	12.3651	15.5775	18.7189	27.5713	18.3266	6.65367	11.6975	18.0663	18.5384
29.997	Peak 9	12.3801	12.9287	3.8705	5.9973	11.4286	6.1262	18.2128	7.89142	13.4755	9.18015	14.3146	9.18876	17.79
33.297	Peak 10	4.89056	5.06535	4.64691	5.24678	9.33476	7.63315	8.97258	9.18795	8.28686	3.78334	5.3061	8.75786	8.06369
41.33	Peak 11	46.4143	16.4925	39.0464	18.0446	16.0828	63.8432	34.6946	24.5676	29.6961	16.382	16.0124	31.392	30.1311
46.052	Peak 13	21.8412	10.1654	13.913	10.7323	13.1051	29.3859	22.9993	14.175	17.7942	8.20458	10.3636	14.2971	11.1466
50.392	Peak 14	98.3118	31.0596	44.85	23.3047	44.9018	78.7503	109.069	27.4763	68.5083	32.9086	57.7611	49.4797	62.62
51.208	Peak 15	5.61464	4.99626	6.7154	5.62054	7.12909	14.0898	10.0317	9.10258	8.42391	6.30729	5.17678	8.28213	7.13655
52.385	Peak 16	32.4441	13.6956	24.9925	8.08436	18.4067	38.1569	33.109	21.1033	24.8429	11.0764	17.7678	32.3415	30.9385
54.8	Peak 17	5.59267	2.7256	2.70014	2.96684	4.47431	3.06687	7.16928	2.87251	4.72505	3.21873	3.80239	5.26442	4.58799
60.103	Peak 18	6.63438	4.97153	5.2757	6.25038	8.07951	13.7091	14.9342	5.56241	9.29036	5.69252	5.21729	8.73168	7.23872
