# Supplementary material for: “Quantity-effect” research strategy for comparison of antioxidant activity and quality of Rehmanniae Radix and Rehmannia Radix Praeparata by on-line HPLC-UV-ABTS assay
Source: BMC Complement Med Ther. 2020 Jan 17;20:16. doi: 10.1186/s12906-019-2798-8 (PMC7076824; doi:10.1186/s12906-019-2798-8)
Supplement: Supplementary file 5 — Additional file 5. The potencies of the negative peaks in the active fingerprints and their similarity evaluation. The similarity values of the active fingerprints of 13 batches of Dihuang and Shu Dihuang samples calculated by the angle cosine formula. [file 12906_2019_2798_MOESM5_ESM.xlsx]

## Sheet: Similarity results
Dihuang
	SO1		SO2	SO3	SO4	SO5	SO6	SO7	SO8	SO9	S10	S11	S12	S13
Peak 1	7.27012		9.88123	13.7643	9.36983	6.11588	6.22945	6.82148	8.50277	10.8027	12.1574	15.0778	9.97686	8.78434	9.59647
Peak 2	9.87871		0	0	26.6986	23.2314	5.16348	82.5324	10.1018	30.3042	58.2205	14.7205	54.8412	41.9884	27.5139
Peak 3	0		6.02914	4.45988	0	6.90226	2.58812	0	4.34957	3.72674	0	2.9766	3.06502	4.31626	2.95489
Peak 4	0		9.79942	5.67997	0	2.7842	0	5.22372	3.62015	3.68341	7.0478	3.67396	3.53884	4.34081	3.7994
Peak 8	18.7021		7.82375	12.5105	3.60776	19.5388	4.62212	14.6655	23.5026	9.5794	6.29616	9.44274	3.08	12.0757	11.1882
Peak 9	5.20676		3.9837	4.07363	0	5.1418	0	3.00092	5.05606	3.53038	0	3.69072	0	4.17415	2.91216
Peak 10	3.52712		4.8941	3.38355	0	4.66801	0	6.49749	7.23844	5.04353	5.33886	4.69765	2.79365	6.28231	4.1819
Peak 11	71.0973		27.7536	74.7978	47.7308	66.42	43.8841	57.8038	78.3408	33.5144	27.2475	20.0102	27.8419	47.9612	48.031
Peak 12	14.8032		11.7388	10.9357	10.2339	12.1955	10.401	15.3916	13.4812	12.1219	13.1882	17.9023	11.3115	11.856	12.7355
Peak 13	30.1675		19.2702	26.8698	13.8719	43.3472	16.7492	38.8987	27.5824	11.153	16.3351	11.2111	14.4287	25.5416	22.7251
Peak 14	129.024		80.8824	63.4264	52.2312	101.252	61.2991	159.25	183.947	68.2242	80.2746	119.178	22.6189	126.32	95.9943
Peak 15	8.50745		5.33148	5.74293	3.78309	7.73998	4.05396	14.2214	11.9067	6.54872	8.41178	6.24008	9.53912	8.65136	7.74447
Peak 16	20.287		17.461	9.50629	7.59646	26.3111	4.33565	17.8725	12.5352	9.83857	11.8467	11.1895	3.26735	17.9814	13.0791
Peak 17	7.95365		5.98545	4.20756	3.40606	6.62316	3.88547	9.3751	9.70094	3.65632	5.39101	7.86325	3.03898	8.26617	6.10409
Peak 18	11.7148		7.26306	5.10903	4.0396	9.1727	5.74562	19.9735	28.1045	7.53052	11.788	11.6529	6.79478	11.3195	10.7853
X²	24055.3	0	8574.31	11052.5	6217.05	18633.9	6248.99	38611.9	42935.8	7451	11661.6	16003.1	4926.3	21724.9	13608.6
|X|	155.098	0	92.5975	105.131	78.8483	136.506	79.0505	196.499	207.21	86.3192	107.989	126.503	70.1876	147.394	116.656	|Y|
X*Y	18093.1	0	10802	12264.1	9198.11	15924.2	9221.7	22922.8	24172.2	10069.6	12597.5	14757.3	8187.79	17194.3
cosθ	0.981667	#DIV/0!	0.957108	0.898026	0.957796	0.978106	0.96948	0.973533	0.973504	0.988183	0.934473	0.946051	0.715974	0.993241
Shu Dihuang
	PO1		PO2	PO3	PO4	PO5	PO6	PO7	PO8	PO9	P10	P11	P12	P13
Peak 1	30.4642		30.8317	22.3421	20.2768	30.2823	5.71019	20.6547	7.32747	23.2931	27.8097	20.2916	20.6285	33.9442	22.6043
Peak 2	94.3848		105.331	27.8346	47.9215	109.01	114.472	135.334	47.9999	133.871	92.5993	126.456	70.3688	95.6499	92.4026
Peak 3	21.9656		23.27	8.51644	12.3503	54.5687	7.80625	28.7354	17.4482	45.2419	18.0822	25.2	30.2589	40.7311	25.7058
Peak 4	11.7712		10.2788	4.75508	6.64547	7.56693	27.1973	15.253	12.1466	20.1086	18.4082	16.7917	11.8045	12.5777	13.485
Peak 5	14.3805		14.6103	3.69412	5.43565	16.0495	5.7393	16.7448	7.94207	18.2477	11.0003	22.2712	11.2033	21.0558	12.9519
Peak 6	4.81731		3.68782	5.14424	3.66463	4.02684	4.0007	4.76324	6.67442	4.74169	3.10374	2.95893	4.82347	4.78147	4.39912
Peak 7	8.98159		6.28169	5.08435	7.43263	14.4022	6.87599	6.8237	6.33114	8.75142	3.60512	6.65491	9.5658	10.4981	7.79144
Peak 8	25.6762		9.56933	19.3123	8.6793	12.3651	15.5775	18.7189	27.5713	18.3266	6.65367	11.6975	18.0663	18.5384	16.2117
Peak 9	12.3801		12.9287	3.8705	5.9973	11.4286	6.1262	18.2128	7.89142	13.4755	9.18015	14.3146	9.18876	17.79	10.9834
Peak 10	4.89056		5.06535	4.64691	5.24678	9.33476	7.63315	8.97258	9.18795	8.28686	3.78334	5.3061	8.75786	8.06369	6.85968
Peak 11	46.4143		16.4925	39.0464	18.0446	16.0828	63.8432	34.6946	24.5676	29.6961	16.382	16.0124	31.392	30.1311	29.4461
Peak 13	21.8412		10.1654	13.913	10.7323	13.1051	29.3859	22.9993	14.175	17.7942	8.20458	10.3636	14.2971	11.1466	15.2403
Peak 14	98.3118		31.0596	44.85	23.3047	44.9018	78.7503	109.069	27.4763	68.5083	32.9086	57.7611	49.4797	62.62	56.077
Peak 15	5.61464		4.99626	6.7154	5.62054	7.12909	14.0898	10.0317	9.10258	8.42391	6.30729	5.17678	8.28213	7.13655	7.58667
Peak 16	32.4441		13.6956	24.9925	8.08436	18.4067	38.1569	33.109	21.1033	24.8429	11.0764	17.7678	32.3415	30.9385	23.6123
Peak 17	5.59267		2.7256	2.70014	2.96684	4.47431	3.06687	7.16928	2.87251	4.72505	3.21873	3.80239	5.26442	4.58799	4.08975
Peak 18	6.63438		4.97153	5.2757	6.25038	8.07951	13.7091	14.9342	5.56241	9.29036	5.69252	5.21729	8.73168	7.23872	7.81445
X²	25060.7	0	14828	6279.14	4270.08	19608.6	27364.7	36012.5	5991.09	28622.1	11924.2	22323.1	12016.7	19454.9	15507
|X|	158.306	0	121.77	79.241	65.3458	140.031	165.423	189.77	77.4021	169.181	109.198	149.409	109.621	139.481	124.527	|Y|
X*Y	19713.4	0	15163.7	9867.66	8137.33	17437.6	20599.6	23631.5	9638.66	21067.6	13598.1	18605.5	13650.7	17369.1
cosθ	0.968512	#DIV/0!	0.959294	0.854086	0.98027	0.960643	0.954537	0.984484	0.943524	0.991469	0.966077	0.974872	0.984085	0.988976
