# Supplementary material for: “Quantity-effect” research strategy for comparison of antioxidant activity and quality of Rehmanniae Radix and Rehmannia Radix Praeparata by on-line HPLC-UV-ABTS assay
Source: BMC Complement Med Ther. 2020 Jan 17;20:16. doi: 10.1186/s12906-019-2798-8 (PMC7076824; doi:10.1186/s12906-019-2798-8)
Supplement: Supplementary file 6 — Additional file 6. The peak areas of the chromatoghraphic fingerprints and their similarity evaluation. The similarity values of the chromatographic fingerprints of 13 batches of Dihuang and Shu Dihuang samples calculated by the angle cosine formula. [file 12906_2019_2798_MOESM6_ESM.xlsx]

## Sheet: Sheet1
	SO1	SO2	SO3	SO4	SO5	SO6	SO7	SO8	SO9	S10	S11	S12	S13
Peak 2	112298	1263144	906934	367983	360562	43995	927636	88266	306467	674153	132832	625817	427085	479782
Peak 11	2340694	799799	2355777	1397274	2144021	1364673	2204661	2918404	1306559	1006087	559938	1061507	1759581	1.63223e+06
Peak 12	363734	306821	271871	212909	314588	256060	409982	397187	320657	306627	513621	290201	379463	334132
Peak 13	2149471	1232589	1713254	869141	2561961	1155253	2607350	2576983	830985	1367583	917152	1172016	1985096	1.62606e+06
Peak 14	5815952	2572348	1940845	1561625	4180017	1912127	6672793	7710060	2404776	3056927	4835640	842462	5158132	3.74336e+06
Peak 15	1125126	729798	866227	487919	1399568	614138	1037714	1164085	550739	785544	574913	879679	792409	846758
Peak 16	597157	506205	200743	199659	756868	115912	632053	402930	291064	311021	369720	65649	589359	387565
Peak 17	579660	378575	221011	115575	360069	190678	759219	916873	177734	343865	520193	131452	658702	411816
Peak 18	1370948	871961	628346	234032	1333704	619617	1381106	2262216	532790	1072605	991556	541854	997203	987534
X²	47907294044170	12158083846178	14382558502682	5673252304643	33302038700264	7731558239853	61173772970892	82244220693740	9080809291693	14758337443952	26540565330767	4775054694501	36373009121970	2.16749e+13
|X|	6.92151e+06	3.48684e+06	3.79243e+06	2.38186e+06	5.77079e+06	2.78057e+06	7.82137e+06	9.06886e+06	3.01344e+06	3.84166e+06	5.15175e+06	2.18519e+06	6.031e+06	4.65563e+06	|Y|
X*Y	3.2224e+13	1.62334e+13	1.76562e+13	1.1089e+13	2.68667e+13	1.29453e+13	3.64134e+13	4.22212e+13	1.40294e+13	1.78853e+13	2.39846e+13	1.01734e+13	2.80781e+13
cosθ	0.994262	0.953503	0.90309	0.951985	0.987643	0.975319	0.994117	0.988695	0.992089	0.990844	0.94084	0.840307	0.993508
	PO1	PO2	PO3	PO4	PO5	PO6	PO7	PO8	PO9	P10	P11	P12	P13
Peak 2	2347216	1642221	290352	527405	2002889	1742175	2686734	563848	2596897	1238922	2442319	909202	1550674	1.58007e+06
Peak 11	1459094	627665	1449478	700725	609390	2437491	1254626	831162	1112978	669216	594672	1091498	1070420	1.06988e+06
Peak 13	1443273	794304	1181122	893661	1048808	2161390	1945512	1111742	1488905	770246	847638	1266283	964235	1.22439e+06
Peak 14	3371150	1163597	1617078	882438	1558570	2972970	4290200	1111413	2517898	1043312	2154970	1711906	2167229	2043287
Peak 15	727504	409701	545083	505573	661332	1152014	1063516	847509	747866	534731	432205	705412	586302	686058
Peak 16	904870	464651	812616	213133	580596	1292464	1044402	851434	790833	364352	576838	989377	972374	758303
Peak 17	347760	129325	125142	147215	238561	324430	516659	109539	321924	147092	198764	352492	204906	243370
Peak 18	712246	344003	379563	436661	681205	948840	1295814	421418	707237	426734	347516	636926	533758	605532
X²	23062350695553	5594548468727	7312470024834	2859873185579	9207462516371	26489845076698	35151371233513	5112767253163	18327782118312	4286984192085	12360760503510	8558509227146	10793164806822	1.0787e+13
|X|	4.80233e+06	2.36528e+06	2.70416e+06	1.69112e+06	3.03438e+06	5.14683e+06	5.92886e+06	2.26114e+06	4.2811e+06	2.0705e+06	3.51579e+06	2.92549e+06	3.2853e+06	3.28436e+06	|Y|
X*Y	1.57726e+13	7.76842e+12	8.88142e+12	5.55423e+12	9.96599e+12	1.6904e+13	1.94725e+13	7.4264e+12	1.40607e+13	6.80027e+12	1.15471e+13	9.60837e+12	1.07901e+13
cosθ	0.990731	0.964114	0.901918	0.952248	0.968289	0.976426	0.984347	0.931976	0.987236	0.983162	0.946476	0.973982	0.99322

## Sheet: Sheet2
	生地黄	熟地黄
	夹角余弦值	夹角余弦值
	0.994262	0.990731
	0.953503	0.964114
	0.90309	0.901918
	0.951985	0.952248
	0.987643	0.968289
	0.975319	0.976426
	0.994117	0.984347
	0.988695	0.931976
	0.992089	0.987236
	0.990844	0.983162
	0.94084	0.946476
	0.840307	0.973982
	0.993508	0.99322
